# Supplementary material for: Structure-Function Model for Kissing Loop Interactions That Initiate Dimerization of Ty1 RNA
Source: Viruses. 2017 Apr 26;9(5):93. doi: 10.3390/v9050093 (PMC5454406; doi:10.3390/v9050093)
Supplement: Supplementary file 1 [file viruses-09-00093-s001.zip]

Archive with 4 entries (3 files):
- viruses-179003_final_supplementary/
- viruses-179003_final_supplementary/viruses-179003_supplementary.docx
- viruses-179003_final_supplementary/viruses-179003_supplementary.pdf
- viruses-179003_final_supplementary/viruses-179003_Table S1.xlsx
