# Supplementary material for: Structure-Function Model for Kissing Loop Interactions That Initiate Dimerization of Ty1 RNA
Source: Viruses. 2017 Apr 26;9(5):93. doi: 10.3390/v9050093 (PMC5454406; doi:10.3390/v9050093)
Supplement: Supplementary file 1 [file viruses-09-00093-s001.zip › viruses-179003_final_supplementary/viruses-179003_Table S1.xlsx]

## Sheet: investigation
ONTOLOGY SOURCE REFERENCE
Term Source Name	OBI	CHEBI	UO
Term Source File
Term Source Version	v 1.26	v 1.26	v 1.26
Term Source Description	Ontology for Biomedical Investigations	Chemical Entity of Biological Interest	Unit Ontology
INVESTIGATION
Investigation Identifier
Investigation Title
Investigation Description
Investigation Submission Date
Investigation Public Release Date
INVESTIGATION PUBLICATIONS
Investigation PubMed ID
Investigation Publication DOI
Investigation Publication Author list
Investigation Publication Title
Investigation Publication Status
Investigation Publication Status Term Accession Number
Investigation Publication Status Term Source REF
INVESTIGATION CONTACTS
Investigation Person Last Name
Investigation Person First Name
Investigation Person Mid Initials
Investigation Person Email
Investigation Person Phone
Investigation Person Fax
Investigation Person Address
Investigation Person Affiliation
Investigation Person Roles
Investigation Person Roles Term Accession Number
Investigation Person Roles Term Source REF
STUDY
Study Identifier
Study Title	Structure-function model for kissing loop interactions in the dimerization of Ty1 RNA
Study Submission Date
Study Public Release Date
Study Description
Study File Name
STUDY DESIGN DESCRIPTORS
Study Design Type	SNRNASM
Study Design Type Term Accession Number	OBI
Study Design Type Term Source REF
STUDY PUBLICATIONS
Study PubMed ID
Study Publication DOI
Study Publication Author list	Eric R. Gamache, Jung H. Doh, Justin Ritz, Alain Laederach, Stanislav Bellaousov3, David H. Mathews, and M. Joan Curcio
Study Publication Title
Study Publication Status	In preparation
Study Publication Status Term Accession Number
Study Publication Status Term Source REF	OBI
STUDY FACTORS
Study Factor Name
Study Factor Type
Study Factor Type Term Accession Number
Study Factor Type Term Source REF	CHEBI		CHEBI
STUDY ASSAYS
Study Assay Measurement Type	single nucleotide resolution mapping structure
Study Assay Measurement Type Term Accession Number
Study Assay Measurement Type Term Source REF	OBI
Study Assay Technology Type	capillary electrophoresis
Study Assay Technology Type Term Accession Number
Study Assay Technology Type Term Source REF
Study Assay Technology Platform
Study Assay File Name
STUDY PROTOCOLS
Study Protocol Name	NMIA Structure Mapping
Study Protocol Type
Study Protocol Type Term Accession Number
Study Protocol Type Term Source REF	OBI	OBI	OBI
Study Protocol Description
Study Protocol URI
Study Protocol Version
Study Protocol Parameters Name
Study Protocol Parameters Name Term Accession Number
Study Protocol Parameters Name Term Source REF
Study Protocol Components Name
Study Protocol Components Type
Study Protocol Components Type Term Accession Number
Study Protocol Components Type Term Source REF
STUDY CONTACTS
Study Person Last Name	Curcio
Study Person First Name	M. Joan
Study Person Mid Initials
Study Person Email	joan.curcio@health.ny.gov
Study Person Phone
Study Person Fax
Study Person Address	1Laboratory of Molecular Genetics, Wadsworth Center, Albany, New York 12201, and Department of Biomedical Sciences, University at Albany-SUNY, Albany, New York, 12201
Study Person Affiliation
Study Person Roles	PI
Study Person Roles Term Accession Number
Study Person Roles Term Source REF	OBI	OBI	OBI

## Sheet: study_assays
Source Name	Characteristics[Nucleotide Sequence]	Characteristics[Nucleotide Type]	Characteristics[RNA Production]	Protocol REF	Parameter Value[Data Starts at Sequence Position]	Parameter Value[software]	Assay Name	Raw Data File	Data Starts At	Performer	Date	Factor Value[probing agent]	Factor Value[folding salt]	Factor Value[folding salt concentration]
Ty1_SHAPE	GAGGAGAACUUCUAGUAUAUUCUGUAUACCUAAUAUUAUAGCCUUUAUCAACAAUGGAAUCCCAACAAUUAUCUCAACAUUCACCCAAUUCUCAUGGUAGCGCCUGUGCUUCGGUUACUUCUAAGGAAGUCCACACAAAUCAAGAUCCGUUAGACGUUUCAGCUUCCAAAACAGAAGAAUGUGAGAAGGCUUCCACUAAGGCUAACUCUCAACAGACAACAACACCUGCUUCAUCAGCUGUUCCAGAGAACCCCCAUCAUGCCUCUCCUCAACCUGCUUCAGUACCACCUCCACAGAAUGGGCCGUACCCACAGCAGUGCAUGAUGACCCAAAACCAAGCCAAUCCAUCUGGUUGGUCAUUUUACGGACACCCAUCUAUGAUUCCGUAUACACCUUAUC…	RNA	in vitro synthesis	NMIA RNA structure mapping assay	2					Eric R. Gamache	1905-07-04

## Sheet: datamatrix
TY1_SHAPE
-999
0.065489
0.0990758
0.114476
0.040354
0.162422
0.110186
0.135361
0.268663
0.337796
0.426071
0.584481
0.124396
0.328059
0.607877
0.60842
0.397884
0.323827
0.379662
0.0501784
0.224332
0.268674
0.558248
0.418281
0.602316
0.559291
0.348984
0.221206
0.180437
0.132677
0.0421365
0.296353
0.525307
0.724573
0.818913
0.797519
1.00052
0.810286
1.1507
0.856828
0.554821
0.26565
0.207877
0.14711
0.0480117
0.0973243
0.375147
0.802991
1.11413
0.689718
0.546068
0.75403
0.765532
0.43741
0.613366
0.557297
0.669262
0.468279
0.0769667
0.0358724
0.0398285
0.08208
0.150315
0.105012
0.33431
0.779721
0.881027
0.903747
0.980693
1.08659
0.900886
1.21692
1.15594
0.537742
0.275475
0.121777
0.172599
0.787093
0.780014
0.530475
0.531634
0.182186
0.0535977
0.085189
0.394704
0.427878
0.650298
0.718071
0.866451
0.77804
0.646732
0.544349
0.285034
0.176747
0.255889
0.606791
0.457314
0.170621
0.0821913
0.17677
0.180715
0.0472325
0.244706
0.21987
0.339368
0.222062
0.200898
0.616399
0.342319
0.256837
0.414377
0.515861
0.605848
0.434812
0.40976
0.629115
0.878236
0.250862
0.0595122
0.0766356
0.074787
0.0700535
0.351938
0.88362
1.80141
0.961189
0.511697
0.1822
0.160134
0.311473
0.180232
0.134345
0.144696
0.0593711
0.181302
0.106264
0.192036
0.470367
0.804883
1.09242
0.847965
0.683527
1.13543
1.23381
0.496687
0.386194
0.370041
0.129641
0.119753
0.32023
0.82637
0.994914
1.07052
1.00448
0.882463
0.4068
0.3732
0.446777
0.576629
0.384617
0.522051
0.775917
0.10129
0.0549449
0.0823332
0.129565
0.128487
0.101128
0.35184
0.428617
0.942854
1.14902
0.623238
0.627898
0.552017
0.723641
1.18437
0.196586
0.143481
0.164667
0.189389
0.0812287
0.273238
0.134343
0.178171
0.181075
0.341066
0.558416
0.21469
0.113403
0.0443958
0.105547
0.0253322
0.0711125
0.139598
0.302409
0.359652
0.521684
0.312595
0.271787
0.151147
0.489065
0.0704687
0.271189
0.498643
0.745976
0.493875
0.172366
0.305084
0.276856
0.274439
0.448085
0.461731
0.263794
0.427786
0.6285
0.681777
0.475835
1.02923
0.723687
0.608215
0.850393
0.623065
0.263689
0.557055
0.164137
0.421618
0.634097
0.107011
0.306748
0.907317
0.808699
0.575947
0.885057
0.926908
0.413233
0.488554
1.41669
0.868357
0.163624
0.110035
0.204777
0.398252
0.488759
0.379962
0.695896
0.666295
0.440602
0.520878
0.993241
0.131412
0.119921
0.10494
0.0683689
0.0934639
0.074723
0.139149
0.152212
0.162097
0.17409
0.23589
0.133727
0.139944
0.284032
0.0369127
0.141354
0.123444
0.124479
0.27016
0.155453
0.185513
0.676227
1.07681
0.277488
0.146444
0.270214
0.126907
0.136859
0.123516
0.350772
0.344047
0.156228
0.101149
0.118361
0.0787354
0.131909
0.544883
0.216422
0.0192718
0.194162
0.131013
0.295743
0.390246
0.272033
0.420573
1.07077
0.778234
1.01841
0.949661
0.85206
0.173386
0.0793023
0.167183
0.268063
0.138209
0.0443661
0.0650058
0.0951267
0.0285381
0.0595633
0.227798
0.257451
0.382338
0.102452
0.0414663
0.0634485
0.162017
0.202929
0.630497
0.139611
0.108191
0.19257
0.173449
0.148946
0.0811157
0.0286755
0.133861
0.441722
0.256881
0.356762
0.463619
0.817064
0.818919
0.847383
0.439807
0.192343
0.295551
0.63131
0.630112
0.399598
0.145682
0.0827976
0.141362
0.249166
0.433255
0.168319
0.389272
0.647086
0.546818
0.324362
0.612036
0.123249
0.0539624
0.069494
0.116341
0.0583942
0.0806155
0.261672
0.450777
0.897092
1.02068
0.175776
0.457259
0.271705
0.145326
0.0818401
0.636013
0.150319
0.0878274
0.153875
0.289173
0.251967
0.160628
0.289922
0.687646
0.60902
0.536074
0.826391
0.980882
0.873366
0.626232
0.528301
0.506579
0.287148
0.235705
0.333014
0.140055
0.207598
0.465145
0.845395
0.510742
0.27886
0.738217
0.332487
0.342848
0.627626
0.909026
1.05417
0.84227
0.695967
0.792201
0.771993
0.80898
0.625884
0.265902
0.178062
0.327877
0.128035
0.0329594
0.0689381
0.195659
0.522538
0.0172078
0.441856
0.565097
0.546248
0.256894
0.609079
0.889588
0.504952
0.202791
0.325414
0.148066
0.064112
0.0644266
0.0924739
0.0543362
0.587166
0.866177
1.22652
0.337048
0.0860574
0.0980504
0.362631
0.509177
0.600038
0.510742
0.534772
0.675501
0.957374
0.268203
0.655233
0.321847
0.180535
1.01259
0.972438
0.628236
0.371203
